# Supplementary material for: Human cerebral organoids: cellular composition and subcellular morphological features
Source: Front Cell Neurosci. 2024 Jun 12;18:1406839. doi: 10.3389/fncel.2024.1406839 (PMC11199856; doi:10.3389/fncel.2024.1406839)
Supplement: Supplementary Table S1 — A list of genes in the selected enriched GO terms upregulated and downregulated from the DEGs of the hCOs after culturing for 60 days versus after culturing for 45 days in the excitatory neurons cluster. [file Table_1.XLSX]

## Sheet: Hoja1
Terms GO UP in 60 versus 45 culture days in EN cluster	P-value	Genes
Generation Of Neurons (GO:0048699)	0.004188136224772634	RTN3, MTPN, BRSK2, FZD3, RTN1, MYEF2, USP9X, WNT7B, ACSL4, THOC2, RTN4, TUBB2B, MAP1B, NOVA2, DDIT4, DCX, MAPT, PAFAH1B1, CDK5R1
Neuron Projection Organization (GO:0106027)	0.010843282257937473	ARF1, DCTN1, MAP1A, ATP1A3
Neuron Projection Maintenance (GO:1990535)	0.01619196285957316	DCTN1, MAP1A, ATP1A3
Presynaptic Endocytosis (GO:0140238)	0.028979457731040586	CANX, AP2B1, AP2M1, DNM1, VAMP2
Regulation Of Synaptic Transmission (GO:0050805)	0.04972247097311224	ATAD1, ARF1, STXBP1
Neurotransmitter Receptor Transport (GO:0099637)	0.02906198446432283	GRIPAP1, NCOA2, LRRC7, VPS35, RAB11A, GRIA4, GRIN2A
Learning (GO:0007612)	0.0448210282333726	ATAD1, SYT11, MAP1A, PTN, EIF2AK4
Terms GO DOWN in 60 versus 45 culture days in EN cluster	P-value	Genes
Regulation Of Developmental Growth (GO:0048638)	0.00194904	APP, GSK3B, NIPBL, MBD5, MYCBP2, PLCB1, SOD1
Regulation Of Cellular Localization (GO:0060341)	0.00194368	FKBP1A, HSP90AA1, MAPK8, RABGAP1L, HSP90AB1, ATCAY, KDM1A, SUMO1, DNAJB6, RAB14, MAP2, RACK1
Neural Precursor Cell Proliferation (GO:2000179)	0.00906917	FZD3,KDM1A,MDK,NAP1L1,TOX,NES
Positive Regulation Of Stem Cell Proliferation (GO:2000648)	0.0785882	KDM1A,SOX11,N4BP2L2
